# Supplementary material for: Clinical evaluation of a multiplex PCR-based test for joint infection: a prospective diagnostic accuracy study of forty-nine patients
Source: Eur J Orthop Surg Traumatol. 2024 Oct 2;34(8):4105–11. doi: 10.1007/s00590-024-04114-2 (PMC11519097; doi:10.1007/s00590-024-04114-2)
Supplement: Supplementary file 2 — Supplementary file2 (XLSX 13 KB) [file 590_2024_4114_MOESM2_ESM.xlsx]

## Sheet: Information
Online Resource 2
Supplementary material - dataset
Title: Clinical evaluation of a multiplex PCR based test for joint infection: A prospective diagnostic accuracy study of forty-nine patients
Journal: European Journal of Orthopaedic Surgery & Traumatology
Authors: Jacob Lund-Andersen, Matilde LH Petersen, Krassimir Kostadinov, Lennart Friis-Hansen, Henrik Calum, Søren Overgaard
Corresponding author and affiliation: Jacob Lund-Andersen, jla_dk@hotmail.com, Copenhagen University Hospital, Bispebjerg and Frederiksberg, Department of Orthopedic Surgery and Traumatology, Copenhagen, Denmark

## Sheet: Dataset
Pt_ID	Age	Joint_type	Body_part	Sample_type	BioFire	Culture	Culture_biopsies	Synovial_fluid_growth_pos	Res_BioFire	Res_culture
3	79	Arthroplasty	Knee	Preoperative joint aspiration synovial fluid	Staphylococcus aureus	No growth detected		No growth detected	None resistance genes detected
4	79	Arthroplasty	Knee	Preoperative joint aspiration synovial fluid	Streptococcus spp.	Streptococcus sanguinis gruppen		Streptococcus sanguinis gruppen	Not relevant	No resistance detected
6	45	Native joint	Hip	Perioperative biopsies x 5	Streptococcus spp., Streptococcus agalactiae	Streptococcus agalactiae (5/5 + SF), Staphylococcus hominis (1/5)	Streptococcus agalactiae (5/5), Staphylococcus hominis (1/5)		Not relevant	Staphylococcus hominis - resistance to penicillin (1/1)
7	76	Arthroplasty	Knee	Preoperative joint aspiration synovial fluid	None organisms detected	No growth detected		No growth detected
8	50	Arthroplasty	Knee	Preoperative joint aspiration synovial fluid	None organisms detected	No growth detected		No growth detected
11	86	Native joint	Hip	Preoperative joint aspiration synovial fluid	None organisms detected	No growth detected (SF)		No growth detected
13	58	Arthroplasty	Hip	Perioperative synovial fluid and Perioperative biopsies x 5	Staphylococcus aureus	Staphylococcus aureus (5/5 + SF)	Staphylococcus aureus (5/5)	Staphylococcus aureus	None resistance genes detected	Staph aureus - resistance to penicillin g (5/5 + SF)
14	79	Arthroplasty	Hip	Preoperative joint aspiration synovial fluid	None organisms detected	No growth detected		No growth detected
15	55	Native joint	Knee	Preoperative joint aspiration synovial fluid	Streptococcus spp.	Streptococcus dysgalactiae (SF)		streptococcus dysgalactiae	Not relevant	No resistance detected
16	76	Arthroplasty	Hip	Perioperative synovial fluid and Perioperative biopsies x 5	None organisms detected	Staphylococcus epidermidis (2/5)	staphylococcus epidermidis (2/5)	No growth detected		staph epidermidis - resistance to penicillin, dicloxacillin, cefuroxim (2/2)
17	64	Arthroplasty	Knee	Preoperative joint aspiration synovial fluid	Finegoldia magna, Staphylococcus aureus	Finegoldia magna, staphylococcus aureus		Finegoldia magna, Staphylococcus aureus	None resistance genes detected	Staph aureus - resistance to penicilin G
19	84	Native joint	Knee	Preoperative joint aspiration synovial fluid	None organisms detected	No growth detected		No growth detected
20	67	Arthroplasty	Knee	Perioperative synovial fluid and Perioperative biopsies x 5	Streptococcus spp.	Streptococcus dysgalactiae (5/5 + SF)	Streptococcus dysgalactiae (5/5)	Streptococcus dysgalactiae	Not relevant	No resistance detected
21	67	Arthroplasty	Hip	Perioperative synovial fluid and Perioperative biopsies x 5	None organisms detected	Staphylococcus capitis (3/5), Propionibacterium acnes (2/5)	Staphylococcus capitis (3/5), Propionibacterium acnes (2/5)	No growth detected		Staphylococcus capitis - reistance to penicillin (1/3)
22	65	Arthroplasty	Knee	Perioperative biopsies x 5	None organisms detected	Corynobacterium species c. imitans (1/5)	corynobacterium species c. imitans (1/5)			Corynobacterium - resistance to penicillin, ampicillin, clindamycin (1/1)
23	73	Arthroplasty	Hip	Perioperative synovial fluid and Perioperative biopsies x 5	None organisms detected	No growth detected	No growth detected	No growth detected
25	73	Arthroplasty	Knee	Preoperative joint aspiration synovial fluid	None organisms detected	No growth detected		No growth detected
26	92	Native joint	Hip	Preoperative joint aspiration synovial fluid	None organisms detected	No growth detected		No growth detected
27	68	Native joint	Knee	Preoperative joint aspiration synovial fluid	None organisms detected	No growth detected		No growth detected
28	77	Arthroplasty	Hip	Perioperative synovial fluid and Perioperative biopsies x 5	None organisms detected	No growth detected	No growth detected	No growth detected
29	79	Arthroplasty	Hip	Perioperative synovial fluid and Perioperative biopsies x 5	Streptococcus spp.	Staphylococcus aureus (1/5)	Staphylococcus aureus (1/5)	No growth detected	Not relevant	No resistance detected
31	85	Arthroplasty	Hip	Perioperative biopsies x 5	None organisms detected	No growth detected	No growth detected
34	69	Arthroplasty	Hip	Perioperative synovial fluid and Perioperative biopsies x 5	None organisms detected	No growth detected	No growth detected	No growth detected
35	77	Arthroplasty	Hip	Perioperative synovial fluid and Perioperative biopsies x 5	None organisms detected	No growth detected	No growth detected	No growth detected
36	65	Arthroplasty	Hip	Perioperative synovial fluid and Perioperative biopsies x 5	None organisms detected	Streptococcus pyogenes (1/5), staphylococcus epidermidis (2/5)	Streptococcus pyogenes (1/1), staphylococcus epidermidis (2/5)	No growth detected		Stahp epidermidis - resistance to penicillin G (2/2)
39	86	Arthroplasty	Hip	Preoperative joint aspiration synovial fluid	None organisms detected	No growth detected		No growth detected
40	82	Arthroplasty	Hip	Perioperative synovial fluid and Perioperative biopsies x 5	None organisms detected	Staphylococcus capitis (5/5 + SF)	Staphylococcus capitis (5/5)	Staphylococcus capitis		staph capitis - resistance to penicillin (2/5)
41	69	Arthroplasty	Hip	Perioperative synovial fluid and Perioperative biopsies x 5	None organisms detected	No growth detected	No growth detected	No growth detected
42	69	Arthroplasty	Hip	Perioperative synovial fluid and Perioperative biopsies x 5	None organisms detected	Staphylococcus aureus (1/5), Staphylococcus caprae (1/5)	Staphylococcus aureus (1/5), Staphylococcus caprae (1/5)	No growth detected		staph caprae - resistane to Penicillin G (1/1)
44	65	Arthroplasty	Hip	Preoperative joint aspiration synovial fluid	None organisms detected	No growth detected		No growth detected
45	80	Arthroplasty	Knee	Preoperative joint aspiration synovial fluid	None organisms detected	No growth detected		No growth detected
46	85	Arthroplasty	Knee	Preoperative joint aspiration synovial fluid	None organisms detected	No growth detected		No growth detected
47	79	Arthroplasty	Knee	Perioperative synovial fluid and Perioperative biopsies x 5	None organisms detected	No growth detected	No growth detected	No growth detected
48	59	Arthroplasty	Knee	Preoperative joint aspiration synovial fluid	None organisms detected	No growth detected		No growth detected
49	58	Arthroplasty	Knee	Perioperative synovial fluid and Perioperative biopsies x 5	None organisms detected	No growth detected	No growth detected	No growth detected
50	71	Arthroplasty	Hip	Perioperative synovial fluid and Perioperative biopsies x 5	None organisms detected	No growth detected	No growth detected	No growth detected
51	61	Arthroplasty	Hip	Perioperative synovial fluid and Perioperative biopsies x 5	Staphylococcus lugdunensis	Staphylococcus lugdunensis (5/5 + SF)	Staphylococcus lugdunensis (5/5)	Staphylococcus lugdunensis	Not relevant	Staph lugdunensis - resistance to Pencillin G (5/5 + SF)
52	80	Arthroplasty	Knee	Perioperative synovial fluid and Perioperative biopsies x 5	None organisms detected	Staphylococcus epidermidis (5/5 + SF)	Staphylococcus epidermidis (5/5)	Staphylococcus epidermidis		staph epidermidis - resistance 5/5 og resistance to diclox, cefu, erythro, clinda, tetra, genta, moxifloxacin (SF)
53	75	Arthroplasty	Hip	Perioperative synovial fluid and Perioperative biopsies x 5	None organisms detected	No growth detected	No growth detected	No growth detected
54	87	Arthroplasty	Knee	Preoperative joint aspiration synovial fluid	None organisms detected	No growth detected		No growth detected
55	74	Arthroplasty	Hip	Preoperative joint aspiration synovial fluid	Anaerococcus prevotii/vaginalis, Enterococcus faecalis, Peptoniphilus	Enterococcus faecalis (SF)		Enterococcus faecalis	Not relevant	Enterococcus faecalis - resistance to cefuroxim
56	80	Arthroplasty	Knee	Preoperative joint aspiration synovial fluid	None organisms detected	No growth detected		No growth detected
57	81	Arthroplasty	Hip	Preoperative joint aspiration synovial fluid	None organisms detected	No growth detected		No growth detected
58	76	Arthroplasty	Knee	Preoperative joint aspiration synovial fluid	None organisms detected	No growth detected		No growth detected
59	80	Arthroplasty	Knee	Perioperative synovial fluid and Perioperative biopsies x 5	None organisms detected	No growth detected	No growth detected	No growth detected
61	76	Arthroplasty	Knee	Preoperative joint aspiration synovial fluid	Streptococcus spp.	streptococcus mitis (SF)		streptococcus mitis	Not relevant	No resistance detected
62	70	Arthroplasty	Knee	Perioperative biopsies x 5	None organisms detected	No growth detected	No growth detected
63	74	Arthroplasty	Hip	Perioperative synovial fluid and Perioperative biopsies x 5	Staphylococcus aureus	Staphylococcus aureus (5/5 + SF)	Staphylococcus aureus (5/5)	Staphylococcus aureus	None resistance genes detected	Staph Aureus - resistance to Pencillin G (5/5 + SF)
64	37	Native joint	Foot	Preoperative joint aspiration synovial fluid	Staphylococcus aureus	No growth detected		No growth detected	None resistance genes detected
66	71	Arthroplasty	Hip	Preoperative joint aspiration synovial fluid	Staphylococcus aureus	Staphylococcus aureus		Staphylococcus aureus	None resistance genes detected	No resistance detected
67	58	Arthroplasty	Hip	Preoperative joint aspiration synovial fluid	Streptococcus agalactiae	No growth detected		No growth detected	Not relevant
